# Supplementary material for: Maternal childhood trauma is associated with offspring body size during the first year of life
Source: Sci Rep. 2022 Nov 15;12:19619. doi: 10.1038/s41598-022-23740-6 (PMC9666509; doi:10.1038/s41598-022-23740-6)
Supplement: Supplementary file 1 — Supplementary Information. [file 41598_2022_23740_MOESM1_ESM.xlsx]

## Sheet: Arkusz1
ID	maternal childhood trauma [1=LCT; 2=HCT]	maternal education [1=lower; 2=higher, at least Bachelor's degree]	maternal finacial satisfaction	risk of maternal postpartum depression beside on EPDS SCORE [1=low; 2=high]	infant sex [1=girl; 2=boy]	maternal age_0 [years]	maternal BMI before pregnancy [kg/cm^2]	infant gestational age [weeks]	birth body length [cm]	birth weight [g]	birth head circumference [cm]	maternal age_5 [years]	maternal BMI_5 [kg/cm^2]	infant age_5 [months]	infant body length_5 [cm]	infant body weight_5 [g]	infant head circumference_5 [cm]	maternal age_12 [years]	maternal BMI_12 [kg/cm^2]	infant age_12 [months]	infant body length_12 [cm]	infant body weight_12 [g]	infant head circumference_12 [cm]
1	1	2	6	1	2	25.0055	19.3485	41	58	3850	35	25.3699	19.454	4.3726	69	7620	42.25	26.0384	17.9413	12.3945	78.25	9120	47.05
2	1	2	5	1	2	23.3534	27.9473	38	53	3430	33	23.7068	28.2166	4.2411	65.05	6600	41.45	24.4301	27.0045	12.9205	77	9330	46.75
3	1	2	6	1	2	29.5288	20.9024	41	58	3860		29.9233	20.9819	4.73425	67.75	7680	42.65	30.5781	21.2203	12.5918	76.2	9510	46.55
4	2	2	5	2	2	30.2904	19.716	39	56	3910	35	30.6356	19.9093	4.14247	67.15	7660	43.65	31.4658	20.2572	14.1041	76.8	10680	49.85
5	2	2	6	2	1	29.5644	21.6908	39	52	3570	33	29.9753	24.0348	4.93151	66.1	6620	41	30.6575	21.6558	13.1178	76.35	9150	44.5
6	1	2	7	1	2	34.6685	20.1719	41	58	3630	35	35.0575	20.2762	4.66849	64.25	6650	42	35.7068	20.0676	12.4603	77.05	9400	46.2
7	2	2	3	1	2	31.9123	21.1754	41	56	3100	29	32.263	21.6865	4.20822	60.35	5860	41.95	32.9397	19.2039	12.3288	78.2	10630	47.2
8	1	1	4	1	1	32.2192	21.1908	41	52	3380	35	32.5589	24.3694	4.07671	65	6150	40.35	33.2904	26.0175	12.8548	73	8220	44
9	2	2	5	1	1	29.4877	20.5844	39	57	3580	34	29.8493	20.9333	4.33973	66.95	8320	42.55	30.5562	19.5726	12.8219	82	10260	46.15
10	2	1	3	2	1	25.9918	23.1432	39	51	2900	32	26.3562	21.3388	4.3726	61.15	5680	41
11	1	2	6	1	1	31.6932	22.3545	41	53	3650	35	32.0411	23.348	4.17534	64	5730	40.8	32.7699	23.7206	12.9205	79.75	10070	46
12	2	2	5	1	1	28.8493	22.0721	42	56	3820	35	29.2	23.2469	4.20822	66.85	6620	42.15	29.9863	20.1497	13.6438	80	9470	46.45
13	1	2	6	1	2	29.1123	17.2943	36	52	3000	33	29.4712	15.7032	4.30685	64	6550	41.55	30.3425	15.8761	14.7616	82.9	10820	47.35
14	1	2	5	2	2	29.1589	20.9477	41	57	3300	34	29.6959	21.1119	6.44384	65.1	6860	43.45	30.2219	20.2905	12.7562	74	8470	47.7
15	2	2	5	1	1	31.0356	24.7906	42	55	3400	33	31.4493	24.3017	4.96438	64.15	5670	41.9	32.1205	23.2543	13.0192	75	9540	45.95
16	1	2	6	1	1	25.3342	20.0166	39	56	3610	34	25.7644	19.4828	5.16164	67.05	7810	43.2	26.3178	18.2818	11.8027	75.2	9910	46.5
17	2	2	7	1	2	29.6411	19.9397	42	59	3800	33	30.0055	19.0424	4.3726	70.95	7510	43.45	30.7726	18.7766	13.5781	84	10020	48.1
18	2	2	5	1	2	35.6219	17.3325	37	54	3620	35	35.9726	17.6596	4.20822	73.05	9310	44.9	36.8521	16.5804	14.7616	88	12900	48.8
19	2	2	7	1	2	24.6301	26.1148	41	55	3760	36	24.9205	26.9747	3.48493	66.35	7300	42.5	25.726	23.981	13.1507	78	9820	47.2
20	1	2	7	1	1	28.9589	21.7181	39	54	3650	33	29.2986	24.224	4.07671	65	6960	41.55	30.0082	21.3505	12.5918	80.1	11350	46.65
21	2	2	5	1	2	27.1726	26.2118	41	55	3980	38	27.6411	25.6722	5.62192	69.85	9700	45.85	28.1781	25.2867	12.0658	79	11720	47
22	1	2	5	1	1	30.537	25.9706	39	50	3140	32	30.8986	24.5013	4.33973	61	6240	41	31.537	24.6038	12	73.8	9000	44.8
23	2	2	7	1	1	29.9014	18.9311	38	53	3380	33	30.3315	19.8962	5.16164	64.2	7960	41.5
24	1	2	6	1	2	29.9781	19.2336	41	53	3360	34	30.337	20.0414	4.30685	64	6110	39.5	31.0247	18.0796	12.5589	72	7720	44.4
25	2	2	6	1	2	27.9507	20.6343	39	53	3100	35	28.3342	20.9618	4.60274	67.95	7240	43.7	29.011	18.6691	12.7233	79	10070	48
26	1	1	1	1	1	33.4	24.8647	41	63	3680	36	33.7726	24.4503	4.47123	69.9	7140	42.2
27	1	2	7	1	2	26.3808	20.2166	41	54	3350	32	26.7507	21.5884	4.43836	67.1	5930	41.6	27.3616	18.7725	11.7699	77.3	7610	45
28	1	2	5	1	2	27.3699	23.6708	39	56	3900	35	27.7315	27.1356	4.33973	72.95	8520	43.4	28.4274	25.0087	12.6904	79	11050	48.2
29	2	2	7	1	1	24.411	18.9745	40	52	3540	37	24.8082	19.283	4.76712	64.1	6400	43.05	25.3836	18.3883	12.6904	76	8820	45
30	1	2	5	1	1	36.8356	19.2486	40	50	2990	34	37.2247	17.2894	4.63562	62.4	6200	39.5	37.8192	16.7738	11.8027	73	8570	44.75
31	2	2	6	1	2	33.2959	23.3566	44	60	4350	36	33.6877	24.3419	4.70137	72	8870	44	34.2877	23.1741	11.9014	78	9900	47
32	2	2	7	1	2	27.4164	19.6336	40	54	3350	34	27.7945	21.4859	4.53699	71.9	7250	43.55	28.3863	20.1523	11.6384	80	9300	45.65
33	1	2	6	1	2	26.9781	24.6496	39	52	3050	36	27.3973	20.8601	5.03014	64.1	6410	43.05	27.9753	20.4187
34	1	2	4	1	2	29.3534	26.7934	40	58	4100	34	29.7507	25.1538	4.76712	65.1	8710	44.45	30.3479	24.234	11.9342	77.5	11420	48.25
35	2	2	5	1	2	30.2548	23.2531	42	59	3800	31	30.6192	23.9544	4.47123	66.3	7300	42.4	31.2192	23.6222	11.5726	74	9720	47
36	2	2	6	1	1	27.6521	25.4076	39	56	3200	33	28.0301	24.722	4.53699	63.5	6850	39.9	28.6247	24.964	12.3288	72.2	9850	44.5
37	2	2	7	1	1	30.9781	26.4548	40	59	3950		31.3973	25.9563	5.03014	74	7470	41.65	31.9452	24.9595	11.6055	81	9700	45.35
38	2	2	6	1	2	27.2027	20.0299	42	54	3870	36	27.5808	21.0881	4.53699	65.1	7610	41.55	28.1507	22.0329	11.3753	72	9670	46
39	1	2	5	1	1	32.7041	21.8357	40	54	3350	34	33.0904	21.7013	4.60274	68.7	6230	40.15	33.6384	20.2568	11.211	75	7620	42
40	2	2	6	1	2	30.8438	20.0624	38	51	2900	31	31.2329	19.572	4.66849	67.3	6860	41.6	31.7863	18.0115	11.3096	72	7720	45.8
41	2	2	6	2	1	31.0849	26.2623	42	56	4050	35	31.537	31.285	5.42466	69.1	8600	43.15	32.0137	31.2193	11.1452	78	10100	46.2
42	2	2	7	1	1	30.6685	21.9846	38	53	2950	32	31.0603	24.6794	4.70137	68	6680	41	31.6603	22.8001	11.9014	74	9300	45.5
43	2	2	6	1	1	28.4493	19.8919	39	52	2740	32	28.9151	21.9117	5.58904	64.5	6860	41.2	29.4301	20.9324	11.7699	72.1	8380	44.5
44	1	2	6	1	2	34.7644		39	54	3400	35	35.2384	25.7098	5.68767	69.1	8760	45.25	35.8767	26.0466	13.3479	79.3	10700	48.45
45	1	2	5	1	1	33.4521	17.411	38	50	2820	31	33.9616	17.9296	6.11507	67	7020	42.2	34.5753	17.0405	13.4795	74.1	8130	45.8
46	2	2	5	1	2	30.2466	21.8386	40	55	3220	32	30.6685	18.9528	5.06301	65.1	7170	42.6	31.2849	19.1478	12.4603	77	9120	45.5
47	2	2	5	1	2	34.5068	26.4168	38	56	3360	34	34.9452	26.2474	5.19452	67.7	8220	43.3	35.5562	25.5023	12.5918	76.5	10820	47.2
48	1	2	7	1	1	34.0521	23.3972	41	57	3740	35	34.4822	21.863	5.16164	66.05	6770	43.05	35.137	22.8219	13.0192	74.5	8370	46.1
49	2	2	6	1	2	30.2959	20.8157	39	53	3050	32	30.7973	19.8731	6.01644	65.1	7400	43.25	31.3726	19.3626	12.9205	78.6	10020	47.4
50	1	2	6	1	2	29.9288	19.3136	40	53	3100	35	30.3836	19.9195	4.43836	67	7260	41.5	30.9616	19.3893	12.3945	76	9320	46.5
51	1	2	6	1	1	28.0986	22.6599	40	55	3050	31	28.5178	24.0543	5.03014	68	5420	42.5	29.1315	22.869	12.3945	76	8260	46.5
52	2	2	5	1	2	29.6027	17.136	40	55	3560	35	30.0301	17.6533	5.12877	67.9	6270	42.2	30.6849	16.845	12.9863	78.1	8700	45.6
53	1	2	5	1	1	33.9562	18.8925	40	54	3680	34	34.4301	18.6901	5.68767	69	7620	42.9	35.074	16.8008	13.4137	74	9620	46.5
54	1	2	4	1	2	29.2795	26.9921	41	58	3700	35	29.7315	26.8644	5.42466	65.9	8000	44.5	30.2904	24.1811	12.1315	75.1	9050	46.9
55	1	2	6	1	1	33.1973	20.2896	42	55	3450	34	33.6	21.6302	4.83288	73.9	7170	42	34.2192	20.181	12.263	73.5	8900	45.25
56	1	2	5	2	1	41.0247	21.8926	38	49	2650	31	41.4685	22.1568	5.32603	63.3	6350	41.5	42.0466	20.194	12.263	73.4	8130	44.1
57	1	2	5	2	2	32.0849	19.9194	40	58	3950	36	32.4904	22.1902	4.86575	70	8003	42.65	33.1068	19.043	12.263	77.1	10100	46.95
58	1	2	4	1	2	33.3315	19.9616	41		3400	34	33.7315	19.4242	4.73425	63	6570	42	34.3288	18.5029	11.9671	72.4	8370	44.6
59	1	2	6	1	2	24.4877	19.62	40	54	3600	34	24.8932	18.619	4.86575	65	7920	42.35	25.5452	18.2986	12.6904	76	10300	47.3
60	2	2	5	1	2	27.7507	25.3684	40	53	3050	31	28.1397	26.3665	4.66849	64	6140	41.1	28.7616	24.7446	12.1315	73.3	8150	45
61	2	2	5	1	1	27.8274	30.3325	41	56	4040	36	28.2685	31.7242	5.29315	70	8870	44.3	28.8411	29.0121	12.1644	77	11000	48
62	2	1	3	1	1	25.6329	22.437	42	54	3850	35	26.0795	21.4987	5.3589	67.9	8000	43.55	26.6411	19.9485	12.0986	72.1	9500	46.9
63	2	2	6	1	1	27.7288	22.4906	40	52	3100	33	28.1151	22.4525	4.63562	60.7	6080	39.1	28.7315	21.8807	12.0329	73.1	8800	43
64	1	2	5	2	1	26.3151	22.9488	41	58	4150	34	26.6849	22.0583	4.43836	62.9	7150	40.7	27.3753	23.0858	12.7233	70	9080	43.5
65	1	2	5	2	2	25.7233	21.8519	39	54	3180	31	26.1671	23.6729	5.32603	65.9	6800	41.9	26.7178	23.7133	11.9342	75	8770	46
66	2	2	5	1	2	31.5151	22.134	41	57	4100	36	31.9041	21.0784	4.66849	66.9	8300	42.1	32.5178	20.4314	12.0329	81	10620	47.55
67	2	2	6	2	2	26.7671	38.8659	38	54	3850	36	27.1781	34.838	4.93151	67.2	8820	44.85	27.7562	36.5339	11.8685	79.2	11670	48.95
68	2	2	6	1	1	35.5452	31.152	41	55	3550	34	35.8849	31.5881	4.07671	62.1	6530	41.25	36.5288	32.6784	11.8027	75.5	8830	43.5
69	1	2	6	1	1	33.7808	25.9427	38	53	2720	33	34.2082	25.0271	5.12877	61.3	6550	42.1	34.789	22.0894	12.0986	73	8400	43.5
70	1	2	5	1	2	33.2082	21.8745	38	51	2880	32	33.5836	22.1927	4.50411	63.6	7010	40.25	34.1753	20.3234	12.0986	74.1	8750	44.1
71	2	1	4	1	1	30.2767	24.3435	40	55	3610	35	30.6685	26.0261	4.70137	63.6	6700	40.65	31.2384	25.1311	12.0986	75	10430	45
72	2	2	5	1	1	27.611	28.5693	41	59	3800	34	27.9753	28.8257	4.3726	63.9	8400	41.75	28.5836	28.4228	11.6712	73.1	10300	47
73	1	2	5	1	2	34.063	22.555	38	53	3380	34	34.4301	23.6827	4.40548	67	6270	41	35.0164	21.1951	11.4411	77.1	9680	46.1
74	2	2	6	1	2	34.4603	21.8616	42	51	3300	33	34.8055	22.5174	4.14247	61.1	6350	41	35.4658	22.5538	12.0658	73	9590	44.5
75	2	2	5	2	2	35.2548	18.6379	39	51	3070	33	35.6411	18.4229	4.63562	65.1	6540	42.3	36.2164	17.5985	11.5397	73.3	8180	46.05
76	1	2	6	1	2	34.5342	19.8549	41	55	3790	35	44.8767	20.8476	4.01096	64	6920	41.5	35.5096	19.1676	11.7041	75	9820	46.25
77	2	2	7	1	2	32.6548		38	54	3850	36	32.9945	19.2651	4.07671	65.9	7100	41.85	33.6274	18.5544	11.6712	76	10240	47
78	2	2	4	2	2	32.9836	24.1645	39	57	3700	35	33.3315	25.4891	4.17534	65	7130	41.9	33.9671	24.0929	11.8027	72.2	9530	46.2
79	1	2	5	1	1	29.3123	24.1475	38	54	3550	33	29.6795	27.7139	4.40548	63.2	6680	39.9	30.2904	27.7139	11.737	75	10220	44
80	1	2	4	2	1	37.3753	25.5702	40	56	3750	34	37.7342	25.066	4.30685	67.8	6850	39.5	38.3699	24.5618	11.9342	72	8650	43.1
81	1	2	5	1	1	35.7808	20.4383	39	56	3560	34	36.1041	21.6723	3.87945	61	5880	40.5	36.7671	20.0141	11.8356	75	8340	43.4
82	2	2	7	1	1	38.6164	23.0365	39	52	2750	31	38.9342	22.0262	3.8137	61	6050	39.95	39.6055	20.8137	11.8685	74	9260	45
83	1	2	6	1	1	30.8575	21.3601	38	53	3300	35	31.2082	21.1465	4.20822	65.5	6738	40.65	31.8575	20.4701	12	79	9710	45
84	1	2	6	1	2	24.6301	26.3322	40	54	4050	36	24.9945	27.6664	4.3726	67	6720	43	25.7041	27.3504	12.8877	80	10170	48.1
85	1	2	5	1	1	40.3534	22.1189	40	55	3200	33	40.6795	23.4829	3.91233	65	5920	40.5	41.3425	21.6765	11.8685	76	8820	44.4
86	1	2	5	2	2	29.6329	24.2507	42	55	3240	35	38.1068	25.7216	5.62192	64.5	6770	41.5	30.7534	26.9143	13.4466	75.15	8620	45.8
87	1	2	6	1	2	35.2932	26.4632	40	60	4150	35	35.7233	27.1247	5.16164	68.1	7570	42.5	36.3014	25.5681	12.0986	77.1	10150	47
88	2	2	5	1	2	27.9233	27.9617	41	63	4900	38	28.2548	28.0005	3.97808	68	8220	41	29.1479	29.2044	14.6959	84.4	11600	47.5
89	1	2	5	1	2	28.7425	31.1491	38	58	3880	36	29.0795	30.7641	4.04384	65	7170	42.8	29.7863	30.3441	12.526	78	9930	44.5
90	1	2	6	1	2	36.0959	19.7289	40	56	3700	34	36	19.2267	5.65479	67.1	7900	41.45	37.0849	19.693	11.8685	78	9490	43.9
91	2	2	5	1	2	30.6521	27.0433	41	56	4250	36	31.0959	27.6562	5.32603	67.5	8040	45	31.6767	25.1322	12.2959	76.2	10400	48.5
92	1	2	6	1	1	31.8658	19.3009	41	49	2600	32	32.3123	21.1104	5.3589	61	5680	38.5	32.9233	19.6628	12.6904	72	8000	42
93	2	1	5	1	2	19.4767	23.712	39	60	3930	33	19.8959	24.7334	5.03014	70	8620	42.45	20.4493	25.6819	11.6712	#DIV/0!		#DIV/0!
94	1	2	6	1	1	30.9205	22.804	39	52	3485	35	31.3644	22.96	5.32603	67	7020	43	31.9178	21.2838	11.9671	74.1	8900	45.45
95	1	2	6	1	2	34.3726	25.2092	38	57	3670	36	34.7671	25.6294	4.73425	71	6920	43	35.337	25.1042	11.5726	81	10070	47.7
96	1	2	6	1	2	28.9151	22.7169	42	52	3350	34	29.4027	22.121	5.85205	65.7	6090	43.3	29.8932	21.041	11.737	72	7580	42.8
97	1	2	5.5	1	2	29.2822	19.8609	40	51	2630	33	29.7068	19.9006	5.09589	64.7	6088	41.9	30.3178	19.3842	12.4274	73	9400	49
98	2	2	7	1	2	26.474	22.064	40	60	4360	37	26.9589	21.189	5.81918	67	7590	45.55	27.4603	21.3412	11.8356	76.5	9720	48.3
99	1	2	6	1	2	33.9479	20.0046	40	51	3420	35	34.4493	19.4431	6.01644	69	7920	41	34.9863	20.3556	12.4603	74	9520	46.5
100	1	2	6	1	1	32.4849	23.5887	41	58	4240	36	32.8521	26.7925	4.40548	62	5840	41	33.4795	21.8283	11.9342	73	10180	45.5
